# Supplementary material for: Presence of Halogenated Polycyclic Aromatic Hydrocarbons in Milk Powder and the Consequence to Human Health
Source: Toxics. 2022 Oct 19;10(10):621. doi: 10.3390/toxics10100621 (PMC9611289; doi:10.3390/toxics10100621)
Supplement: Supplementary file 1 [file toxics-10-00621-s001.zip]

Archive with 1 entries (1 files):
- toxics-1952553-supplementary.pdf
